# Supplementary material for: Synergistic Regulation of Solvation Shell and Anode Interface by Bifunctional Additives for Stable Aqueous Zinc-Ion Batteries
Source: Nanomaterials (Basel). 2025 Sep 28;15(19):1482. doi: 10.3390/nano15191482 (PMC12525561; doi:10.3390/nano15191482)
Supplement: Supplementary file 1 [file nanomaterials-15-01482-s001.zip]

Archive with 1 entries (1 files):
- nanomaterials-3884284-supplementary.pdf
